# Supplementary material for: Systematical assessment of the impact of single spike mutations of SARS-CoV-2 Omicron sub-variants on the neutralization capacity of post-vaccination sera
Source: Front Immunol. 2023 Nov 10;14:1288794. doi: 10.3389/fimmu.2023.1288794 (PMC10667444; doi:10.3389/fimmu.2023.1288794)
Supplement: Supplementary file 2 [file DataSheet_2.xlsx]

## Sheet: Figure 1a
Fig. 1a: Virus input [ffu/ml] - PVNT50			Fig. 1b: Index virus input [ffu/well] - h p.i.					Fig. 1c: BA.1 virus input [ffu/well] - h p.i.					Fig. 1d: Index PVNT50 - h p.i.								Fig. 1e: BA.1 PVNT50 - h p.i.
PVNT50	Virus input [ffu/ml]		h p.i	PVNT50				h p.i	PVNT50				h p.i.	Virus input							h p.i.	Virus input
537.5	34		6	261.6	137.3	223.4		6	89.86	88.8	97.29		6	11	6	15	14	31	26		6	24	7	18	15	21	18
578.7	43		9	322.2	346.2	302.8		9	169.8	174.2	166.1		9	124	113	169	189	194	178		9	154	105	133	108	90	98
555.3	42		12	408.4	463.8	343.5		12	223	216.9	220.5		12	222	220	344	345	331	278		12	241	180	233	207	144	154
509.4	39		15	509.1	575.5	480.8		15	268.3	270.1	260.3		15	307	286	483	508	434	359		15	316	245	287	289	191	198
748	41		18	695	668.3	540.4		18	301	344.9	300.9		18	368	328	575	599	478	437		18	369	285	342	335	226	229
805.4	53		21	765.6	729.1	578.4		21	333	356.4	329.3		21	399	359	636	648	532	485		21	411	322	362	377	250	258
647.6	110		24	794.7	682.7	658.2		24	341.1	356.7	378.6		24	427	404	663	685	561	527		24	452	341	383	395	260	282
555	97		27	800.8	722.3	645.9		27	357.7	391.3	335.9		27	446	411	703	703	590	546		27	487	370	392	414	273	293
680.9	93		30	857.5	733.9	685		30	356.9	384.3	391.7		30	466	433	724	721	601	562		30	493	380	416	425	283	292
905	109		33	856	773.4	649.5		33	358	404.9	386.9		33	454	452	718	722	594	559		33	500	391	403	422	291	290
647.2	61		36	987.4	795.8	771.6		36	361.3	407.4	408.2		36	455	481	728	741	571	549		36	502	392	395	424	278	293
665.3	81		39	1082	835.2	784.5		39	371.3	432.1	397.6		39	452	462	717	708	512	512		39	515	391	390	400	261	280
1485	65		42	993.2	894.4	755.8		42	382.2	499.8	434.9		42	423	425	676	645	470	486		42	505	375	370	376	238	264
867.9	88		45	967.6	886	732.4		45	354.4	506.3	483.9		45	380	404	657	626	425	453		45	468	344	360	358	211	236
962.5	84		48	1110	849.7	700.3		48	338.3	477.2	487.1		48	339	381	606	569	373	421		48	441	323	325	324	193	203
774.8	58		51	1298	920.6	755.7		51	316.6	463.1	448.5		51	322	358	573	538	332	353		51	392	289	300	301	182	169
393.7	341		54	1246	923.6	795.1		54	353.8	419.6	411.6		54	288	333	485	469	292	321		54	364	264	257	246	160	161
467.4	418		57	1114	980.7	734		57	318.7	482.3	513.7		57	244	292	408	392	244	259		57	337	240	220	213	137	135
377.9	359		60	1097	835	779.8		60	364.5	479.9	427		60	215	264	360	334	205	239		60	299	218	200	188	113	112
397.4	346		63	1340	772	742.2		63	374.8	470	375.6		63	184	236	290	277	175	205		63	269	194	178	152	100	96
557.4	368		66	1158	804.9	760.7		66	334.9	526.2	391		66	153	192	271	270	145	153		66	229	167	169	140	75	84
500.2	394		69	1114	652.9	868.6		69	379.8	451.3	498.2		69	138	167	208	210	109	130		69	199	154	134	115	53	70
376.3	1091		72	599.3	805.2	870		72	410.3	489.2	375		72	117	150	178	183	100	125		72	170	132	124	106	50	72
390	1039
504.2	1067
484.7	1133
425.4	639
370.3	631
492.9	698
457	728
416.3	682
514.5	734
589.7	1579
524.7	1611
462	1521
451.5	1503
370	2055
370.1	2207
329.9	2254
366.4	2155

## Sheet: Figure 2
Fig. 2b: Neutralization titers 1st Boost, naive. Red cells indicate non-responders)
	ID 1	ID 3	ID 8	ID 12	ID 14	ID 17	ID 19	ID 2	ID 18
WT	879.7	2371	2506	1921	612.8	754.3	139	189.8	809.8
BA.1	62.82	109.8	771.8	687.9	118	155.8	31.12	45.77	173
BA.2	163.6	159.3	286.5	419.3	129.2	130.8	19.94	45.03	121.2
BA.2.12.1	182.5	155.1	234.4	109.2	128.2	137.2	5	31.43	138
BA.3	31	70.85	421.1	314.8	56.44	63.29	19.23	27.3	102.4
BA.4/5	87.89	98.25	163.2	205.8	63.86	70.51	5	13.5	61.26
BA.2.75	20.21	33.18	306.9	170.8	44.33	49.96	21.9	28.26	59.58
BA.4.6	47.76	30.68	51.66	89.01	32.63	53.28	5	19.09	44.38
BA.5.9	46.97	27.44	51.06	76.94	29.86	53.15	5	19.84	58.12
BF.7	43.06	25.99	57.99	75.14	33.64	51.62	19.73	16.9	65.53
BQ.1	19.67	19.79	27.34	23.93	5	19.79	5	5	5
BQ.1.1	22.16	15.99	23.36	17.35	19.11	19.72	5	5	5
XBB.1.5	5	5	18.4	19.68	5	5	5	5	19.74
Fig 2c: Neutralization titers 2nd Boost, naive
	ID 15	ID 21	ID 22	ID 23
WT	4401	5582	2103	3705
BA.1	1859	1427	239.7	2091
BA.2	1549	1721	384.8	1614
BA.2.12.1	773	1012	260.6	1210
BA.3	1180	987.9	108.2	1214
BA.4/5	369.4	409.8	150.8	755.5
BA.2.75	1219	694.8	101.6	1208
BA.4.6	168.7	157.7	81.09	855.7
BA.5.9	145.6	182.7	78.14	844
BF.7	164	195.4	67.02	577.3
BQ.1	32.64	27.91	22.11	115.3
BQ.1.1	35.32	38.63	31.08	106.6
XBB.1.5	25.67	17.54	19.55	66.19
Fig 2d: Neutralization titers 1st Boost, Omicron breakthrough-infected
	ID 4	ID 5	ID 6	ID 7	ID 9	ID 10	ID 13	ID 16	ID 20	ID 24
WT	4223	7527	12016	9315	9106	12646	13782	11777	15829	12876
BA.1	4077	4124	3871	8415	6812	11107	4002	2716	7013	5307
BA.2	1586	2657	4306	3668	6070	6517	6019	2696	7120	4424
BA.2.12.1	1083	1534	4333	5507	3088	7468	5132	2404	8702	3234
BA.3	1744	1966	2439	4600	2610	4830	3394	1497	3645	2612
BA.4/5	752	664	4053	1504	1504	1104	3346	2584	3201	1526
BA.2.75	1573	2808	1435	5801	3475	7827	3195	2463	7353	5190
BA.4.6	708.2	521.1	3056	427.2	1647	804.5	1925	1580	3815	1084
BA.5.9	570.3	585.8	2827	498.3	1609	925	1915	2287	3731	1338
BF.7	607.3	722.9	2772	426.1	1824	812.7	1934	1564	3587	1479
BQ.1	88.86	97.86	503	448.5	415.6	223.8	600.1	440.3	1103	236.1
BQ.1.1	91.36	73.72	321.4	131.9	338.1	151.5	592.7	509.3	548.7	198.7
XBB.1.5	138.8	119.9	208.4	151.6	143.8	104.2	200.3	153.4	151.3	170.8

## Sheet: Figure 4
Fig. 4a: Mean pseudo-virus titers [ffu/ml log10]
Index	T19I	L24S	d25-27	A67V	d69-70	T95I	G142D	d143-145	N211I	dL212	V213G	R214ins	G339D	S371F	S371L	S373P	S375F	T376A	D405N	R408S	K417N	N440K	G446S	L452R	L452Q	S477N	T478K	E484A	F486V	Q493R	Q496S	Q498R	N501Y	Y505H	T547K	D614G	H655Y	N679K	P681H	A701V	S704L	N764K	D796Y	N856K	Q954H	N969K	L981F	BA.1	BA.2
6.32015	6.19313	6.29447	5.27875	5.7332	4.20412	6.33244	5.95085	6.07918	5.45179	6.26007	5.91222	5.98945	5.12385	4.72591	4.47857	6.77085	3.53148	2.60206	5.28103	5.67669	5.88818	5.65801	5.20683	5.78247	6.20683	5.0086	5.33244	5.76118	6.06446	5.37658	3.76567	6.13033	3.79239	5.91698	5.5065	6.02119	6.57287	6.40993	5.92993	5.69548	6.01703	6.14613	6.11394	5.37107	5.41162	5.8293	5.52892	6.59988	5.04922
6.06446	6.33041	6.0086	5.13354	5.72997	4.05691	5.17609	6.35025	5.31597	6.02938	6.36549	5.73159	5.67302	4.49969	3.56585	3.74273	5.47422	3.16732	3.19033	5.10037	5.08279	5.03743	5.0086	4.95761	5.06819	5.66932	5.09342	4.9952	4.91855	5.26717	4.87852	3.0899	5.65992	3.88649	5.53656	5.47129	5.72263	6.39967	5.83506	5.27646	4.88195	4.70757	5.02119	5.82478	5.16732	4.57403	5.69548	4.51851		6.52375
5.36173	6.13988	6.52114	5.92324	6.31806	4.59218	6.20683	5.83759	5.22789	5.12711	5.60314	6.22531	6.53656	5.33646	3.42651	4.85552	6.58092	3.42651	3.93802	6.06819	5.57634	5.13354	5.84448	5.38021	5.7348	5.62014	5.61278	5.47422	5.85673	5.74351	5.37475	3.65992	6.10037	4.2014	5.49276	5.86864	6.36173	7.09342	5.80003	5.71433	5.83187	5.76343	5.47567	5.74194	5.89872	5.70157	6.18469	5.66087		5.76492
Fig 4b: Mean neutralization titers of VOC and single-mutant pseudo-viruses
Index	T19I	L24S	d25-27	A67V	d69-70	T95I	G142D	d143-145	N211I	dL212	V213G	R214ins	G339D	S371F	S371L	S373P	S375F	T376A	D405N	R408S	K417N	N440K	G446S	L452R	L452Q	S477N	T478K	E484A	F486V	Q493R	G496S	Q498R	N501Y	Y505H	T547K	D614G	H655Y	N679K	P681H	A701V	S704L	N764K	D796Y	N856K	Q954H	N969K	L981F	BA.1	BA.2
520.1	747.7	519.9	501.2	431.8	n.d.	622	525.2	554.1	587.6	534	502.6	599.1	457.4	n.d.	n.d.	600.6	n.d.	n.d.	424.5	674.8	1135	684.4	464.4	535.2	399	486.8	641.3	372	450.3	844.4	n.d.	914.3	n.d.	397.9	429.6	1025	1100	522.4	512.5	509.7	521.3	790.3	528.9	576.8	681.6	479.9	1405	111.8	93.89
507.7	540.4	507.2	468.1	555.6		660	523	731.7	500	818	542.1	777.8	402.5			697.4			411.3	765.4	1278	749.7	371.3	439.8	371.1	444.7	484.1	407.9	561.7	446.7		711.7		444.8	624.7	499.2	830.3	320.4	376	437.6	428.3	545.1	412.6	480.6	386.2	443.3	935.6	98.84	52.15
674.9	431.7	432.2	703.6	545.1		581.2	586.4	531.7	968.4	634.6	547.3	825.6	384.8			650			528.8	603.8	918.2	761.1	326.2	347.4	451.4	416.8	396.2	407.2	366.9	359.7		583.5		526.3	512.5	1015	899.4	386.6	409.4	542.6	534.9	667.6	570.3	479.8	595.9	463.7	1308	142.1	93.73
872.5	655.3	651.9	615.6	628.2		578.4	569.7	625.9	948.7	950.3	648.4	598.3	520.4			828			430.8	842.1	1676	745.7	524.3	641.3	569.2	536.8	712.8	714.9	572.2	487.9		559.5		533.6	847.4	867.1	1516	510.2	485.7	717.9	859.7	1449	852.9	631.2	1405	859.9	2456	147	122.3
	658.7	497.3	490.1	507.5		286.1	730.4	783.6	672.8	702.1	686.7	462.1	364.6			720.3			347.5	621.6	639.7	956.8	535.9	494.8	444.1	427.7	571.4	310.5	613.5	377.4		388		584	441.4	798.8	820.8	337.9	317.1	527	559.5	766.4	765.1	523.5	698.3	762.4	1791	81.35	47.7
[truncated: 3 more columns]

## Sheet: Suppl. figure 1
Supplementary fig 1a: Pseudo-virus titers [ffu/ml] after heat (HS)- or UV-inactivation.
30 min HS	20 min HS	10 min HS	30 min UV	Pos. ctrl.	Neg. ctrl.
33.3	2800	5600	400	2230000	0
Supplementary fig 1b: Pseudo-virus titer of pseudo-virus stocks containing 0%, 50%, 75%, 90% of UV-inactivated pseudo-virus.
0	0.5	0.75	0.9
2.08704e+06	932000	463000	143000
Supplementary fig 1c: Neutralization titers against index pseudo-virus contaning 0% ,50%, 75%, 90% of UV-inactivated virus.
0	0.5	0.75	0.9
614.1	640.7	636.8	284.1
607.9	548.7	477.6	359.3
727.7	573	608.2	367.2

## Sheet: Suppl. figure 2
Supplementary fig 2: Mean neutralization titers of VOC and single-mutant pseudo-viruses with indicated titers resulting from experiments with virus input below 300 ffu/well.
Index	T19I	L24S	d25-27	A67V	d69-70	T95I	G142D	d143-145	N211I	dL212	V213G	R214ins	G339D	S371F	S371L	S373P	S375F	T376A	D405N	R408S	K417N	N440K	G446S	L452R	L452Q	S477N	T478K	E484A	F486V	Q493R	G496S	Q498R	N501Y	Y505H	T547K	D614G	H655Y	N679K	P681H	A701V	S704L	N764K	D796Y	N856K	Q954H	N969K	L981F	BA.1	BA.2
520.1	747.7	519.9	501.2	431.8	n.d.	622	525.2	554.1	587.6	534	502.6	599.1	457.4	n.d.	186.2	600.6	77.35	n.d.	424.5	674.8	1135	684.4	464.4	535.2	399	486.8	641.3	372	450.3	844.4	n.d.	914.3	n.d.	397.9	429.6	1025	1100	522.4	512.5	509.7	521.3	790.3	528.9	576.8	681.6	479.9	1405	111.8	93.89
507.7	540.4	507.2	468.1	555.6		660	523	731.7	500	818	542.1	777.8	402.5		166	697.4	88.38		411.3	765.4	1278	749.7	371.3	439.8	371.1	444.7	484.1	407.9	561.7	446.7		711.7		444.8	624.7	499.2	830.3	320.4	376	437.6	428.3	545.1	412.6	480.6	386.2	443.3	935.6	98.84	52.15
674.9	431.7	432.2	703.6	545.1		581.2	586.4	531.7	968.4	634.6	547.3	825.6	384.8			650			528.8	603.8	918.2	761.1	326.2	347.4	451.4	416.8	396.2	407.2	366.9	359.7		583.5		526.3	512.5	1015	899.4	386.6	409.4	542.6	534.9	667.6	570.3	479.8	595.9	463.7	1308	142.1	93.73
872.5	655.3	651.9	615.6	628.2		578.4	569.7	625.9	948.7	950.3	648.4	598.3	520.4			828			430.8	842.1	1676	745.7	524.3	641.3	569.2	536.8	712.8	714.9	572.2	487.9		559.5		533.6	847.4	867.1	1516	510.2	485.7	717.9	859.7	1449	852.9	631.2	1405	859.9	2456	147	122.3
	658.7	497.3	490.1	507.5		286.1	730.4	783.6	672.8	702.1	686.7	462.1	364.6			720.3			347.5	621.6	639.7	956.8	535.9	494.8	444.1	427.7	571.4	310.5	613.5	377.4		388		584	441.4	798.8	820.8	337.9	317.1	527	559.5	766.4	765.1	523.5	698.3	762.4	1791	81.35	47.7
	Virus input
	> 300 ffu/well
	200 - 300 ffu/well
	100-200 ffu/well
	< 100 ffu/well
[truncated: 3 more columns]
